# Supplementary material for: Assessing immune factors in maternal milk and paired infant plasma antibody binding to human rhinoviruses
Source: Front Immunol. 2024 Jul 25;15:1385121. doi: 10.3389/fimmu.2024.1385121 (PMC11306134; doi:10.3389/fimmu.2024.1385121)
Supplement: Supplementary Table 1 — Genbank and Uniprot accessions for protein sequences tiled on array. [file Table_1.xlsx]

## Sheet: Sheet1
	Protein(s)	GenBank Accession	Uniprot ID
Human Rhinovirus Proteins	RV A16 polyprotein	APQ46501.1
	RV B52 polyprotein		B9V4A9
	RV C11 polyprotein		C5HDF8
C-loop proteins	C01	EF077279
	C02	EF077280
	C03	EF186077
	C04	EF582385
	C05	EF582386
	C06	EF582387
	C07	JN798559
	C08	GQ223227
	C09	GQ223228
	C10	GQ323774
	C11	EU840952
	C12	JF317017
	C13	HM236908
	C14	HM236911
	C15	GU219984
	C15	JF317014
	C15	JN837688
	C17	JN815240
	C18	HM236918
	C18	HM236948
	C19	EU840728
	C20	HM236923
	C21	HM236903
	C22	JN621242
	C23	KJ675506
	C24	HM236939
	C25	HQ123440
	C26	JX193796
	C27	HM236906
	C28	JN798569
	C29	HM236949
	C30	HM236968
	C31	HM236964
	C32	JN798581
	C33	HM236934
	C34	JF436926
	C35	JF436925
	C36	JN541267
	C37	JF416321
	C38	JF416322
	C38	JN837691
	C39	JN205461
	C40	JF781505
	C41	JN798565
	C42	JF416320
	C42	JQ994500
	C43	JN815249
	C43	JN837687
	C44	JF416310
	C45	JF416308
	C45	JN837686
	C46	JF416318
	C47	JF519760
	C48	JF519762
	C49	JF907574
	C50	KF688606
	C51	JF317015
	C52	KP736724
	C53	KP736726
	C54	KP282614
	C55	KR997885
	C56	LC004772
Control Proteins	Epstein-Barr virus nuclear antigen 1		P03211
	cytomegalovirus glycoprotein B		P06473
