# Supplementary material for: Assessing immune factors in maternal milk and paired infant plasma antibody binding to human rhinoviruses
Source: Front Immunol. 2024 Jul 25;15:1385121. doi: 10.3389/fimmu.2024.1385121 (PMC11306134; doi:10.3389/fimmu.2024.1385121)
Supplement: Supplementary Table 2 — Breast milk IgA epitopes per sample. [file Table_2.xlsx]

## Sheet: epitopes
Sample
