# Supplementary material for: Assessing immune factors in maternal milk and paired infant plasma antibody binding to human rhinoviruses
Source: Front Immunol. 2024 Jul 25;15:1385121. doi: 10.3389/fimmu.2024.1385121 (PMC11306134; doi:10.3389/fimmu.2024.1385121)
Supplement: Supplementary Table 4 — Sample metadata. [file Table_4.xlsx]

## Sheet: Sheet 1
Sample_id	Specimen	Dyad	Control_sample
624540_A12	Infant	1021	FALSE
624635_A10	Breast Milk	1021	FALSE
624540_A10	Cord Blood	1021	FALSE
624651_A06	Breast Milk	1051	FALSE
624540_A07	Infant	1121	FALSE
624540_A05	Cord Blood	1121	FALSE
624635_A03	Breast Milk	1161	FALSE
624552_A10	Cord Blood	1161	FALSE
624655_A03	Infant	1181	FALSE
624629_A03	Breast Milk	1181	FALSE
624655_A01	Cord Blood	1181	FALSE
624535_A12	Infant	1201	FALSE
624651_A03	Breast Milk	1201	FALSE
624535_A10	Cord Blood	1201	FALSE
624534_A03	Infant	1211	FALSE
624628_A02	Breast Milk	1211	FALSE
624534_A01	Cord Blood	1211	FALSE
624539_A07	Infant	1241	FALSE
624629_A04	Breast Milk	1241	FALSE
624539_A05	Cord Blood	1241	FALSE
624531_A02	Infant	1251	FALSE
624531_A11	Cord Blood	1251	FALSE
624552_A05	Cord Blood	1271	FALSE
625466_A06	Infant	1321	FALSE
624637_A10	Breast Milk	1321	FALSE
624535_A01	Cord Blood	1321	FALSE
624529_A12	Infant	1331	FALSE
624635_A04	Breast Milk	1331	FALSE
624529_A10	Cord Blood	1331	FALSE
624552_A03	Cord Blood	1361	FALSE
624865_A01	Breast Milk	1371	FALSE
624539_A09	Cord Blood	1371	FALSE
625451_A09	Infant	1381	FALSE
624628_A11	Breast Milk	1381	FALSE
624539_A06	Infant	1421	FALSE
624865_A06	Breast Milk	1421	FALSE
624539_A04	Cord Blood	1421	FALSE
624534_A02	Infant	1431	FALSE
624629_A07	Breast Milk	1431	FALSE
625451_A05	Infant	1441	FALSE
624642_A08	Breast Milk	1441	FALSE
625451_A03	Cord Blood	1441	FALSE
624534_A08	Infant	1501	FALSE
624642_A05	Breast Milk	1501	FALSE
625466_A07	Infant	1541	FALSE
625466_A05	Cord Blood	1541	FALSE
624533_A11	Infant	1561	FALSE
624651_A02	Breast Milk	1561	FALSE
624533_A09	Cord Blood	1561	FALSE
624630_A07	Infant	1571	FALSE
624532_A06	Breast Milk	1571	FALSE
625451_A12	Infant	1611	FALSE
624637_A08	Breast Milk	1611	FALSE
625451_A10	Cord Blood	1611	FALSE
624631_A10	Infant	1631	FALSE
624537_A07	Breast Milk	1631	FALSE
624630_A05	Infant	1641	FALSE
624637_A03	Breast Milk	1641	FALSE
624630_A01	Cord Blood	1641	FALSE
624651_A01	Breast Milk	1651	FALSE
624552_A01	Cord Blood	1681	FALSE
624537_A04	Breast Milk	1691	FALSE
624552_A12	Cord Blood	1691	FALSE
624534_A06	Infant	1701	FALSE
624629_A09	Breast Milk	1701	FALSE
624534_A04	Cord Blood	1701	FALSE
624531_A06	Infant	1711	FALSE
624537_A11	Breast Milk	1711	FALSE
624531_A04	Cord Blood	1711	FALSE
624552_A09	Cord Blood	1751	FALSE
624531_A08	Infant	1761	FALSE
624642_A06	Breast Milk	1761	FALSE
624655_A04	Infant	1781	FALSE
624637_A02	Breast Milk	1781	FALSE
624655_A02	Cord Blood	1781	FALSE
625454_A05	Infant	1791	FALSE
624635_A05	Breast Milk	1791	FALSE
625454_A03	Cord Blood	1791	FALSE
624631_A02	Infant	1801	FALSE
624637_A06	Breast Milk	1801	FALSE
624631_A11	Cord Blood	1801	FALSE
624642_A11	Breast Milk	1821	FALSE
624652_A07	Cord Blood	1821	FALSE
624529_A07	Infant	1831	FALSE
624537_A09	Breast Milk	1831	FALSE
624529_A05	Cord Blood	1831	FALSE
624529_A04	Infant	1851	FALSE
624532_A12	Breast Milk	1851	FALSE
624529_A02	Cord Blood	1851	FALSE
625454_A04	Infant	1861	FALSE
624642_A01	Breast Milk	1861	FALSE
625454_A02	Cord Blood	1861	FALSE
625451_A11	Infant	1871	FALSE
624532_A08	Breast Milk	1871	FALSE
624529_A03	Infant	1891	FALSE
624635_A09	Breast Milk	1891	FALSE
624529_A01	Cord Blood	1891	FALSE
624655_A07	Infant	1901	FALSE
624537_A12	Breast Milk	1901	FALSE
624655_A05	Cord Blood	1901	FALSE
624631_A07	Infant	1911	FALSE
624642_A12	Breast Milk	1911	FALSE
624631_A05	Cord Blood	1911	FALSE
624535_A08	Infant	1941	FALSE
624635_A12	Breast Milk	1941	FALSE
624535_A06	Cord Blood	1941	FALSE
624534_A11	Infant	1991	FALSE
624637_A09	Breast Milk	1991	FALSE
624534_A09	Cord Blood	1991	FALSE
624552_A07	Cord Blood	2011	FALSE
624539_A10	Infant	2031	FALSE
624642_A07	Breast Milk	2031	FALSE
624539_A08	Cord Blood	2031	FALSE
624535_A07	Infant	2061	FALSE
624865_A04	Breast Milk	2061	FALSE
624535_A03	Cord Blood	2061	FALSE
624533_A03	Infant	2081	FALSE
624537_A05	Breast Milk	2081	FALSE
624533_A01	Cord Blood	2081	FALSE
624552_A06	Cord Blood	2091	FALSE
624529_A11	Infant	2121	FALSE
624532_A03	Breast Milk	2121	FALSE
624539_A03	Infant	2131	FALSE
624532_A09	Breast Milk	2131	FALSE
624539_A01	Cord Blood	2131	FALSE
625450_A11	Infant	2141	FALSE
625450_A09	Cord Blood	2141	FALSE
625466_A12	Infant	2171	FALSE
625466_A10	Cord Blood	2171	FALSE
624655_A10	Infant	2181	FALSE
624537_A03	Breast Milk	2181	FALSE
624655_A08	Cord Blood	2181	FALSE
624652_A02	Infant	2191	FALSE
624635_A11	Breast Milk	2191	FALSE
624652_A11	Cord Blood	2191	FALSE
624552_A02	Cord Blood	2201	FALSE
624630_A11	Infant	2221	FALSE
624651_A07	Breast Milk	2221	FALSE
624630_A09	Cord Blood	2221	FALSE
624652_A03	Infant	2231	FALSE
624865_A11	Breast Milk	2231	FALSE
624652_A01	Cord Blood	2231	FALSE
624534_A12	Infant	2241	FALSE
624630_A12	Breast Milk	2241	FALSE
624529_A08	Infant	2261	FALSE
624865_A08	Breast Milk	2261	FALSE
624529_A06	Cord Blood	2261	FALSE
625450_A05	Infant	2341	FALSE
624637_A01	Breast Milk	2341	FALSE
625450_A03	Cord Blood	2341	FALSE
624532_A10	Breast Milk	2391	FALSE
624539_A02	Cord Blood	2391	FALSE
624629_A05	Breast Milk	2401	FALSE
624655_A12	Cord Blood	2401	FALSE
625454_A08	Infant	2451	FALSE
624532_A01	Breast Milk	2451	FALSE
625454_A06	Cord Blood	2451	FALSE
624531_A07	Infant	2481	FALSE
624635_A01	Breast Milk	2481	FALSE
624531_A05	Cord Blood	2481	FALSE
624652_A08	Infant	2501	FALSE
624635_A02	Breast Milk	2501	FALSE
624652_A04	Cord Blood	2501	FALSE
624631_A06	Infant	2511	FALSE
624865_A12	Breast Milk	2511	FALSE
624631_A04	Cord Blood	2511	FALSE
624630_A08	Infant	2521	FALSE
624537_A08	Breast Milk	2521	FALSE
624552_A11	Cord Blood	2531	FALSE
625466_A03	Infant	2551	FALSE
624628_A04	Breast Milk	2551	FALSE
625466_A01	Cord Blood	2551	FALSE
625454_A11	Infant	2561	FALSE
624865_A05	Breast Milk	2561	FALSE
625454_A07	Cord Blood	2561	FALSE
624533_A06	Infant	2571	FALSE
624533_A04	Cord Blood	2571	FALSE
624655_A11	Infant	2601	FALSE
624629_A11	Breast Milk	2601	FALSE
624655_A09	Cord Blood	2601	FALSE
624865_A03	Breast Milk	2641	FALSE
625466_A09	Cord Blood	2641	FALSE
624630_A06	Infant	2651	FALSE
624630_A04	Cord Blood	2651	FALSE
625451_A04	Infant	2661	FALSE
624537_A10	Breast Milk	2661	FALSE
624540_A02	Infant	2731	FALSE
624532_A11	Breast Milk	2731	FALSE
624540_A09	Cord Blood	2731	FALSE
625454_A12	Infant	2811	FALSE
624865_A02	Breast Milk	2811	FALSE
625454_A10	Cord Blood	2811	FALSE
624535_A04	Infant	2851	FALSE
624651_A12	Breast Milk	2851	FALSE
624535_A02	Cord Blood	2851	FALSE
624865_A09	Breast Milk	2901	FALSE
625450_A06	Cord Blood	2901	FALSE
624651_A11	Breast Milk	2911	FALSE
625450_A08	Cord Blood	2911	FALSE
625450_A04	Infant	2921	FALSE
624628_A08	Breast Milk	2921	FALSE
625450_A02	Cord Blood	2921	FALSE
624540_A08	Infant	2931	FALSE
624642_A09	Breast Milk	2931	FALSE
624540_A06	Cord Blood	2931	FALSE
624533_A07	Infant	2941	FALSE
624628_A09	Breast Milk	2941	FALSE
624533_A05	Cord Blood	2941	FALSE
624534_A10	Infant	2971	FALSE
624651_A08	Breast Milk	2971	FALSE
624531_A03	Infant	2991	FALSE
624642_A02	Breast Milk	2991	FALSE
624531_A01	Cord Blood	2991	FALSE
624535_A11	Infant	3061	FALSE
624635_A08	Breast Milk	3061	FALSE
624535_A09	Cord Blood	3061	FALSE
624532_A07	Breast Milk	3081	FALSE
624631_A03	Infant	3091	FALSE
624651_A09	Breast Milk	3091	FALSE
624631_A01	Cord Blood	3091	FALSE
624533_A12	Infant	3131	FALSE
624637_A11	Breast Milk	3131	FALSE
624533_A10	Cord Blood	3131	FALSE
624537_A06	Breast Milk	3151	FALSE
624552_A08	Cord Blood	3151	FALSE
624628_A01	Breast Milk	3211	FALSE
625466_A08	Cord Blood	3211	FALSE
625450_A12	Infant	3251	FALSE
624628_A12	Breast Milk	3251	FALSE
625450_A10	Cord Blood	3251	FALSE
624540_A01	Infant	3301	FALSE
624865_A10	Breast Milk	3301	FALSE
624651_A04	Breast Milk	3311	FALSE
625451_A08	Infant	3321	FALSE
624537_A02	Breast Milk	3321	FALSE
625451_A06	Cord Blood	3321	FALSE
624532_A05	Breast Milk	3331	FALSE
624540_A04	Cord Blood	3331	FALSE
624629_A06	Breast Milk	3341	FALSE
624630_A02	Cord Blood	3341	FALSE
624532_A02	Breast Milk	7001	FALSE
624629_A10	Breast Milk	7011	FALSE
624629_A01	Breast Milk	7021	FALSE
624539_A11	Cord Blood	7021	FALSE
624628_A06	Breast Milk	7031	FALSE
625451_A02	Cord Blood	7031	FALSE
624652_A10	Cord Blood	7041	FALSE
624637_A07	Breast Milk	7051	FALSE
625451_A01	Cord Blood	7051	FALSE
624628_A05	Breast Milk	7071	FALSE
624533_A08	Cord Blood	7071	FALSE
624629_A12	Breast Milk	7081	FALSE
625466_A11	Cord Blood	7101	FALSE
624642_A03	Breast Milk	7121	FALSE
624635_A07	Breast Milk	7131	FALSE
624531_A12	Cord Blood	7131	FALSE
624637_A05	Breast Milk	7151	FALSE
624631_A09	Cord Blood	7151	FALSE
624629_A02	Breast Milk	7171	FALSE
624652_A12	Cord Blood	7171	FALSE
624540_A03	Cord Blood	7181	FALSE
625450_A01	Cord Blood	7221	FALSE
624627_A12	Breast Milk		FALSE
624627_A10	Breast Milk		FALSE
624627_A08	Breast Milk		FALSE
624627_A06	Breast Milk		FALSE
624627_A04	Breast Milk		FALSE
624627_A02	Breast Milk		FALSE
624627_A09	Breast Milk		FALSE
624627_A07	Breast Milk		FALSE
624627_A05	Breast Milk		FALSE
624627_A03	Breast Milk		FALSE
624627_A01	Breast Milk		FALSE
624628_A03	Breast Milk		FALSE
624642_A04	Breast Milk		FALSE
624628_A07	Breast Milk		TRUE
624637_A12	Breast Milk		TRUE
624531_A10	Plasma		TRUE
624534_A05	Plasma		TRUE
